# Supplementary material for: Growth Differentiation Factor 15 as a Predictor of the No-Reflow Phenomenon in Patients with ST-Segment Elevation Myocardial Infarction
Source: J Clin Med. 2022 Dec 29;12(1):245. doi: 10.3390/jcm12010245 (PMC9821761; doi:10.3390/jcm12010245)
Supplement: Supplementary file 1 [file jcm-12-00245-s001.zip]

Archive with 1 entries (1 files):
- jcm-2079778-supplementary.pdf
